# Supplementary material for: Conserved nucleocytoplasmic density homeostasis drives cellular organization across eukaryotes
Source: Nat Commun. 2025 Aug 15;16:7597. doi: 10.1038/s41467-025-62605-0 (PMC12356907; doi:10.1038/s41467-025-62605-0)
Supplement: Supplementary file 7 — Source Data [file 41467_2025_62605_MOESM7_ESM.zip]

Archive with 2 entries (2 files):
- blots.pdf
- source data.xlsx
