# Supplementary material for: Conserved nucleocytoplasmic density homeostasis drives cellular organization across eukaryotes
Source: Nat Commun. 2025 Aug 15;16:7597. doi: 10.1038/s41467-025-62605-0 (PMC12356907; doi:10.1038/s41467-025-62605-0)
Supplement: Supplementary file 7 — Source Data [file 41467_2025_62605_MOESM7_ESM.zip › source data.xlsx]

## Sheet: Fig. 1b
					Nucleoplasmic and cytoplasmic densities in mg/mL
S. cerevisiae		S. pombe		C. reinhardtii		C. elegans		D. melanogaster		X. laevis		D. rerio		M. musculus		H. sapiens
Nucleoplasm	Cytoplasm	Nucleoplasm	Cytoplasm	Nucleoplasm	Cytoplasm	Nucleoplasm	Cytoplasm	Nucleoplasm	Cytoplasm	Nucleoplasm	Cytoplasm	Nucleoplasm	Cytoplasm	Nucleoplasm	Cytoplasm	Nucleoplasm	Cytoplasm
265.777	333.481	165.642	211.558	175.259	228.211	137.354	203.749	137.943	189.415	64.3011	107.004	208.52	226.589	85.4253	112.26	127.823	151.289
340.223	371.631	152.438	209.764	179.559	203.352	149.737	224.636	128.896	186.219	72.9189	88.2537	211.025	271.104	89.5042	97.0337	125.059	147.222
248.468	314.046	202.017	239.229	234.846	302.661	141.634	227.48	106.311	163.205	141.96	150.664	161.367	193.84	78.6537	90.6547	146.687	167.896
270.757	310.526	190.64	217.966	202.768	231.062	143.378	201.701	154.781	198.638	97.6095	109.168	109.713	149.299	103.215	135.514	154.402	189.117
303.033	340.04	171.112	197.541	247.072	304.646	153.212	242.987	138.833	189.094	76.9126	103.64	192.174	226.638	122.888	155.368	159.64	192.487
333.44	380.907	176.101	200.994	178.459	239.482	185.752	232.804	123.78	176.782	62.14	81.1979	273.993	305.977	133.822	154.734	105.598	130.155
305.059	372.907	151.752	193.364	168.438	211.709	169.012	228.795	117.798	166.728	125.411	129.803	149.783	205.546	82.1274	105.745	118.344	135.631
337.111	396.941	185.802	208.147	185.92	230.975	219.04	243.689	121.181	135.227	128.711	131.344	188.429	206.451	78.7705	100.705	82.9579	113.585
350.1	383.916	159.272	187.764	160.783	194.699	190.2	233.915	135.501	166.18	77.9	111.878	123.094	155.333	73.7347	100.126	104.916	129.375
340.16	380.975	153.259	183.28	169.322	221.868	150.413	230.942	127.641	176.249	76.2421	101.672	168.008	218.601	82.1253	106.515	189.414	220.646
253.954	351.962	190.632	212.261	188.454	245.231	170.704	245.219	122.218	171.618	71.6095	82.5063	158.314	205.951	88.2263	121.129	190.078	212.372
361.066	415.44	167.099	207.469	132.928	168.691	167.8	251.111	135.157	153.492	109.923	122.615	162.163	186.093	89.5726	100.113	117.948	149.214
354.449	449.158	192.842	218.96	180.976	245.024	150.315	233.28	132.16	175.292	87.0274	102.887	170.894	195.401	125.157	143.202	85.9589	115.176
351.007	438.572	159.693	205.52	199.019	235.481	185.922	264.198	121.272	171.531	88.7211	105.986	139.318	181.632	126.376	157.944	93.4295	110.309
371.256	441.613	145.806	205.566	229.124	273.722	161.821	236.652	133.046	178.082	83.1442	107.068	140.599	180.647	125.293	164.175	105.362	128.143

## Sheet: Fig. 1c
			NC density ratio
S. cerevisiae	S. pombe	C. reinhardtii	C. elegans	D. melanogaster	X. laevis	D. rerio	M. musculus	H. sapiens
0.80089	0.784203	0.772637	0.769265	0.725886	0.602739	0.925299	0.780449	0.844891
0.924379	0.729491	0.885158	0.711233	0.697811	0.83796	0.778789	0.937798	0.849458
0.793876	0.849999	0.776972	0.803896	0.651646	0.955199	0.835489	0.87333	0.873681
0.872825	0.875867	0.881401	0.807079	0.782452	0.897895	0.737068	0.873398	0.816438
0.905205	0.867343	0.82828	0.814093	0.734246	0.743873	0.84748	0.81992	0.829353
0.875668	0.879699	0.742836	0.856987	0.700294	0.770251	0.897953	0.880858	0.811326
0.819121	0.788725	0.805985	0.862349	0.70889	0.968353	0.731613	0.785487	0.872548
0.849211	0.89582	0.804004	0.937958	0.91337	0.981933	0.916757	0.789328	0.730358
0.913691	0.849047	0.825168	0.62835	0.814954	0.699911	0.809519	0.746684	0.810945
0.894622	0.837077	0.764862	0.669938	0.731828	0.750051	0.777614	0.778614	0.858449
0.732475	0.900992	0.772846	0.669126	0.714285	0.870407	0.770634	0.734217	0.895025
0.869981	0.805809	0.789045	0.740393	0.885642	0.908221	0.872158	0.904206	0.790467
0.791267	0.88312	0.741485	0.71187	0.753007	0.845751	0.879461	0.875785	0.746328
0.801407	0.777803	0.848061	0.712668	0.721007	0.838429	0.792048	0.802341	0.846976
0.849543	0.712018	0.843172	0.770236	0.74854	0.78081	0.782109	0.774855	0.822222

## Sheet: Fig. 1e
	Nuclear volume (µm^3)							Nuclear dry mass (pg)
0 min	5 min	15 min	30 min	60 min			0 min	5 min	15 min	30 min	60 min
47.472	29.7415	365.047	206.68	401.118			9.97385	4.51529	35.6046	19.5977	39.9596
41.5886	44.2118	251.615	180.338	1185.25			9.60434	6.96108	24.4618	16.5327	116.868
57.6495	63.1861	235.207	186.505	198.874			6.81258	7.47444	22.1811	17.5673	22.8675
37.8419	187.557	455.096	601.88	363.97			8.06563	17.503	43.1259	32.8353	34.777
45.8528	204.329	162.465	315.04	337.645			9.10989	18.401	16.6218	28.9021	32.1927
36.8943	61.2253	174.119	184.34	337.645			7.618	8.48627	16.8351	16.9851	22.7956
45.3859	142.227	383.73	919.798	171.739			8.16418	12.8799	36.0132	81.5162	16.8658
49.7283	155.287	472.365	311.024	342.401			9.54884	14.8333	43.5202	28.3306	33.0669
58.328	129.936	371.112	426.335	985.702			10.2429	12.6165	35.1169	35.6976	55.5103
48.7968	176.093	134.12	514.683	282.15			9.24736	16.2635	12.639	44.3396	24.8286
35.8432	158.274	393.364	241.719	296.891			7.92864	16.3198	36.4018	22.2556	25.5607
29.9851	115.656	234.959	301.663	434.833			6.31509	11.4839	21.6191	28.2615	42.0787
42.6121	182.151	257.002	306.682	505.512			7.35761	16.61	23.4548	28.7453	49.4996
50.7449	106.895	172.946	195.164	525.84			9.21629	9.85496	16.7952	18.8083	58.6552
54.9815	59.2664	156.803	422.752	248.967			12.1249	5.41315	15.25	40.8696	22.5407
44.2865	189.541	161.056	614.36	122.409			8.85363	17.5485	14.7829	59.7126	11.5113
39.0517	52.8647	202.292	271.057	343.233			7.13978	5.77884	19.8959	27.3098	32.1172
78.8992	181.04	132.342	282.732	485.538			9.10776	16.7406	11.7656	27.7214	46.1752
18.2045	84.7274	132.342	312.501	302.623			5.07789	9.48838	15.9874	29.5668	29.1067
31.8389	190.592	166.777	311.211	234.92			4.99215	19.0545	20.3592	29.0635	21.9385
36.0019	136.744	120.094	38.3527	113.665			4.68414	13.7942	19.8767	5.15031	11.1311
23.1978	86.1511	161.471	221.528	1082.52			5.32592	10.3739	19.3812	21.773	97.6939
43.1503	212.601	200.065	204.896	641.463			5.81067	20.3517	18.8146	18.3437	57.6613
23.4531	136.608	181.035	197.778	1985.99			3.41233	12.7725	19.3383	17.6157	191.487
32.5059	243.915	194.442	155.593	355.782			3.29202	23.2737	18.01	14.5153	30.8234
30.3508	227.601	365.808	950.402	251.712			5.75055	21.484	27.0386	77.8751	25.4825
35.0911	210.68	232.859	1178.59	540.008			5.81469	20.6273	21.9448	92.5627	48.6427
30.0656	237.436	220.322	398.148	538.292			3.95294	21.8866	30.6188	38.4124	54.9293
30.5969	151.489	306.42	271.741	684.57			6.57447	14.7606	29.0112	16.7913	60.2816
27.5908	110.451	294.085	604.725	416.162			4.85216	11.2236	26.2701	60.8165	39.9991
	150.185	257.239	332.451	783.49				15.7355	30.1776	33.5316	74.7556
	209.553	301.134	537.272	576.702				20.4667	24.4505	33.5886	65.8424
	130.787	252.954	311.015	675.296				13.6878	29.3638	31.3848	64.7463
	208.06	294.085	370.426	290.734				20.5153	29.0112	38.978	31.8103
	263.29	257.239	298.402	920.322				26.3349	26.2701	28.6685	66.3264
	212.925	301.134	292.928	553.794				20.9098	30.1776	27.5151	51.642
	189.288	252.954	260.321	317.478				18.8836	24.4505	27.4932	28.8376
	151.489	303.876	531.3	493.304				14.7606	29.3638	53.6417	44.1376
	110.451	239.448	239.768	634.004				11.2236	23.1702	24.0479	57.3961
	150.185	391.202	475.341	412.551				15.7355	38.6119	45.9134	37.2804
	209.553	201.248	285.789	671.156				20.4667	19.5023	30.6355	59.4506
	130.787	173.507	582.125	225.308				13.6878	16.9921	54.5305	21.7463
	208.06	123.124	425.555	164.988				20.5153	13.2999	41.6325	14.6573
	263.29	234.048	406.983	657.45				26.3349	26.6789	38.0233	56.3355
	212.925	126.932	332.81	554.857				20.9098	13.4215	30.2932	56.4032
	189.288	120.373	504.601	880.47				18.8836	13.1513	54.6157	73.6336
	168.832	206.002	583.494	830.153				19.1154	20.3542	49.8023	71.8843
	114.347	196.839	787.612	262.715				11.9598	24.6982	68.8641	25.7831
	221.757	123.312	362.048	738.912				23.8313	10.754	31.7773	65.5243
	133.929	169.947	73.6276	520.147				16.8351	17.1047	8.26574	43.4453
	249.145	212.341	548.302	1258.04				25.6904	21.8594	48.5458	87.9784
	261.924	246.914	375.765	443.477				26.6933	23.3304	37.0003	41.5582
	288.31	479.166	105.756	1342.63				26.9929	46.6621	10.8254	118.578
	185.371	303.227	680.443	350.934				18.4121	27.8213	52.4496	33.5024
	125.065	224.206	295.674	474.628				13.4725	21.7703	25.2425	45.1361
	147.122	268.721	230.584	1611.28				15.8368	25.5806	22.7915	126.566
	104.061	309.29	446.223	383.599				10.1384	29.1338	36.5415	37.0137
	258.575	176.534	233.418	453.822				25.7694	17.5097	22.1443	41.1278
	185.214	264.907	762.928	256.39				18.4764	30.7246	67.2338	27.438
	161.971	298.135	448.472	732.969				16.341	27.4304	40.7856	67.6394
	262.05	245.916	420.845	1061.96				25.8116	24.504	40.5786	83.9809
	474.375	328.231	492.034	1329.48				45.6337	30.5948	44.5108	110.763
	242.333	384.59	546.956	989.391				22.5646	35.1939	28.174	90.3643
	336.508	588.917	496.593	1515.76				32.1332	50.0206	44.3298	140.599
	180.256	219.459	232.243	1551.23				16.8649	21.079	22.7671	101.869
	348.34	225.57	257.053	118.029				33.3903	21.1588	24.2963	9.60621
	163.778	257.784	687.047	673.928				16.0749	23.9614	64.9535	52.7458
	246.378	233.386	1116.05	337.608				23.2276	21.5721	97.3407	32.7936
	433.748	266.351	749.752	398.323				42.1285	23.5316	64.7851	36.3265
	97.6304	333.93	252.167	948.918				9.71845	31.2525	26.3489	83.0911
	223.245	167.371	473.552	753.721				21.6684	16.5473	46.6054	66.405
	29.7415	365.047	668.017	556.393				4.51529	35.6046	58.9284	50.4468
	44.2118	251.615	240.175	925.302				6.96108	24.4618	22.1913	89.0023
	63.1861	235.207	206.68	1325.07				7.47444	22.1811	19.5977	105.742
	187.557	455.096	180.338	401.118				17.503	43.1259	16.5327	39.9596
	204.329	162.465	186.505	1185.25				20.601	16.6218	17.5673	116.868
	61.2253	174.119	601.88	198.874				8.48627	16.8351	32.8353	22.8675
	142.227	383.73	315.04	363.97				12.8799	36.0131	28.9021	34.777
	155.287	472.365	184.34	672.978				15.8333	43.5202	16.985	81.7834
	119.936	371.112	919.798	337.645				11.6165	35.1169	81.5162	32.1927
	176.093	134.12	311.024	337.645				17.2635	12.639	28.3307	22.7956
	158.274	393.364	426.335	171.739				16.3198	36.4018	35.6976	16.8658
	115.656	234.959	514.683	342.401				11.7839	21.6191	54.3396	33.0669
	182.151	257.002	241.719	985.702				16.61	23.4548	22.2556	55.5103
	106.895	172.946	301.663	282.15				9.85496	16.7952	28.2616	24.8286
	59.2664	156.803	306.682	296.891				5.41315	15.25	28.7453	25.5607
	189.541	161.056	195.164	434.833				17.5485	14.7829	18.8083	42.0787
	42.8647	202.292	422.752	505.512				5.77884	19.896	40.8696	49.4996
	181.04	132.342	614.36	525.84				16.7406	11.7656	59.7126	58.6552
	84.7274	132.342	655.163	248.967				9.48838	15.9874	55.5941	22.5407
	190.592	166.777	271.057	122.409				19.0545	16.3592	27.3098	11.5112
	136.744	190.095	282.732	343.233				13.7942	19.8767	27.7214	32.1172
	86.1511	222.124	312.501	485.538				10.3739	20.8824	29.5668	46.1752
	212.601	234.977	311.211	302.623				20.3517	15.8887	29.0635	29.1067
	136.608	161.471	38.3527	234.92				12.7725	19.3812	5.15031	21.9385
	243.915	200.065	221.528	113.665				23.2737	18.8146	21.773	11.1311
	227.601	181.035	204.896	1082.52				21.484	19.3383	18.3437	97.6939
	210.68	194.442	197.778	641.463				20.6273	18.01	17.6157	57.6614
	89.194	382.303	155.593	1985.99				9.15004	37.6826	14.5153	191.487
	115.258	365.808	950.402	355.782				12.9307	27.0386	77.8751	30.8234
	274.107	232.859	1178.58	251.712				27.5097	21.9448	92.5627	25.4825
	168.857	220.322	398.148	540.008				17.021	30.6188	38.4124	48.6427
	241.578	116.417	271.741	538.292				24.1432	11.5782	16.7913	54.9293
	191.578	195.801	604.725	684.57				19.7425	19.0636	60.8165	60.2816
	237.029	582.912	332.451	416.162				23.5427	56.7008	33.5315	39.9991
	170.375	288.034	537.272	783.49				17.8689	29.05	33.5886	74.7556
	187.832	193.678	311.015	576.702				19.1334	19.0716	31.3848	65.8424
	241.408	285.239	370.426	675.296				24.6154	28.5995	38.978	64.7463
	212.601	313.725	485.877	290.734				21.3517	30.6682	38.7112	31.8103
	136.608	270.186	298.402	920.322				13.7725	26.4701	28.6685	66.3264
	243.915	191.42	87.4368	553.794				23.2737	18.7031	8.28575	51.642
	227.601	141.809	284.625	681.775				23.484	13.6697	27.6808	67.1059
	210.68	222.124	326.75	510.71				21.6273	20.8824	30.5542	50.2493
	237.436	154.977	538.016	671.922				24.8866	15.8887	49.2658	61.6362
	145.128	161.471	383.649	486.885				14.6653	19.3812	34.3172	42.8353
	127.882	200.065	382.232	276.083				14.4166	18.8146	34.5282	25.5785
	158.21	181.035	189.046	388.718				16.163	19.3383	17.8895	39.0266
	58.8892	194.442	374.56	401.088				6.13848	18.01	34.3008	37.9526
	129.81	182.303	329.848	578.749				13.41	17.6826	31.6658	52.0418
	61.4537	365.808	319.031	448.716				6.32198	27.0386	29.7796	43.098
	105.938	134.509	221.528	521.647				10.468	13.4933	21.773	43.6266
	155.975	251.519	204.896	1082.52				15.7391	25.5862	18.3437	97.6939
	119.832	228.309	197.778	641.463				11.7967	17.1534	17.6157	57.6614
	107.951	225.954	155.593	1985.99				11.0461	22.1681	14.5153	191.487
	36.5079	110.952	950.402	355.782				5.41315	10.6185	77.8751	30.8234
	134.347	135.387	1178.58	251.712				17.5485	13.2218	92.5627	25.4825
	221.757	108.999	398.148	540.008				25.7788	10.4358	38.4124	48.6427
	133.929	175.918	271.741	548.292				16.7406	17.0758	16.7913	54.9293
	261.924	177.1	320.565	684.57				29.0545	17.8025	29.5797	60.2816
	288.31	117.597	248.754	370.53				28.7942	11.1632	22.1213	34.5088
	125.065	123.124	163.673	460.207				15.3517	10.25	18.9633	37.6429
	147.122	321.776	159.307	177.597				14.7725	30.7829	15.5115	16.434
	156.717	234.048	243.294	773.175				14.8976	19.896	22.9401	62.3911
	151.437	126.932	264.132	410.32				15.426	11.7656	25.1783	39.3455
	186.334	180.373	282.75	385.13				18.4085	15.9874	28.1504	36.8952
	211.165	206.002	158.051	262.752				19.8934	20.3592	13.581	24.7095
	159.928	196.839	125.966	306.682				18.5341	13.5637	12.7956	27.7424
	231.582	123.312	428.446	606.395				23.0709	10.8767	39.3233	55.0056
	213.403	169.947	504.601	354.72				20.2231	20.8824	40.8696	29.0805
	323.293	212.341	583.494	680.47				33.0916	15.8887	59.7126	58.6552
	212.2	270.434	362.048	830.153				21.1244	27.2773	27.3098	62.5407
	195.454	211.936	548.302	520.147				19.0321	20.7281	29.5668	46.1752
	129.987	244.798	375.765	1342.63				14.6956	23.7557	29.0635	81.1311
	133.004	133.388	105.756	450.934				14.3414	12.812	5.15031	42.6939
	130.916	234.927	295.674	474.628				13.1117	22.8733	18.3437	47.6614
	209.705	148.73	230.584	383.599				20.913	15.0405	17.6157	30.8234
	161.345	177.781	679.484	453.822				18.1635	17.0764	66.0837	25.4825
	123.142	250.344	237.795	266.39				12.327	24.5419	23.464	28.6427
	98.8885	207.722	201.793	732.969				12.3358	20.0913	19.359	54.9293
	66.6057	316.949	502.01	1061.96				6.75302	30.1394	42.7236	60.2816
	142.862	224.48	251.443	237.608				14.7411	21.1555	23.8055	22.6086
	95.634	212.833	182.88	369.483				9.22658	21.1699	19.1359	35.6668
	270.466	213.261	391.975	566.285				28.5009	21.1035	36.129	56.0165
	238.363	100.807	183.202	646.07				24.451	9.77641	17.438	60.9193
	277.814	191.912	466.734	548.683				27.0794	18.6486	44.521	51.9109
	256.811	152.904	212.939	502.389				26.8411	14.0014	21.4999	47.5329
	176.548	116.803	336.389	574.503				19.0021	12.8536	30.6998	56.1454
	207.245	147.856	261.646	571.729				19.4634	14.6896	24.1539	57.1436
	158.376	130.686	237.613	498.125				15.5564	12.9991	24.2868	51.5219
	96.2688	171.534	401.47	394.834				12.4857	17.8161	38.9611	32.2837
		443.55	139.716	358.579					42.4016	13.5231	32.086
		333.27	139.233	314.143					30.371	14.4842	29.9793
		202.619	267.138	121.976					17.59	30.1702	11.5585
		300.716	401.138	272.177					26.8321	37.1154	24.3624
		300.615	357.944	418.444					27.3882	33.675	40.075
		297.666	839.206	1299.06					27.0589	70.0217	117.062
		299.731	856.704	446.115					27.9581	72.0738	36.0573
		392.748	280.076	453.827					35.6194	24.7424	38.4824
		285.605	407.47	461.638					26.2637	34.5715	39.5502
		169.832	169.74	834.194					15.4557	16.6926	66.7207
			407.859	1410.12						33.7141	122.431
			256.967	296.755						24.7577	27.3337
			362.167	443.288						30.6346	35.3336
				591.703							49.3485
				488.023							40.9067

## Sheet: Fig. 1f
	NLS-GFP intensity (AU)
0 min	15 min	30 min	60 min
1	1.0022	1.28016	1.61303
1	1.01031	1.50168	1.39396
1	1.01186	1.52285	1.40497
1	1.0012	1.3194	1.45618
1	1.01714	1.59824	1.41089
1	1.00617	1.2814	1.39236
1	1.01978	1.35815	1.4331
1	1.00932	1.32097	1.5016
1	1.01706	1.1927	1.49158
1	1.1361	1.1514	2.03954
1	1.00475	1.00073	1.02458
1	1.01745	1.04147	1.06183
1	1.00987	1.12067	1.09586
1	1.00911	1.13707	1.17681
1	1.01225	1.0067	1.2689
1	1.01681	1.01045	1.25956
1	1.0827	1.00508	1.388
1	1.1855	1.00788	1.11455
		1.21934	1.29788

## Sheet: Fig. 1g
	Nuclear mass density (mg/mL)
0 min	5 min	15 min	30 min	60 min
210.1	151.818	97.5343	94.8213	99.6207
230.937	157.449	97.2192	91.6759	98.6021
118.172	118.293	94.3044	94.1924	114.985
213.14	93.3211	94.7621	54.5545	95.5489
198.677	90.0555	102.31	91.7411	95.345
206.482	138.607	96.6872	92.1396	67.5136
179.884	90.5587	93.8503	88.624	98.2062
192.02	95.5219	92.1326	91.0882	96.5735
175.608	97.098	94.6262	83.7313	56.3155
189.507	92.3579	94.2365	86.1493	87.9979
221.203	103.111	92.5396	92.0725	86.0947
210.608	99.2938	92.0123	93.6857	96.7697
172.665	91.188	91.2629	93.7299	97.9197
181.62	92.1931	97.112	96.3715	111.546
220.527	91.336	97.2557	96.6752	90.5368
199.917	92.5842	91.7873	97.1948	94.0394
182.829	109.314	98.3527	100.753	93.5727
115.435	92.4691	88.9034	98.0483	95.101
278.936	111.987	120.804	94.6135	96.1812
156.794	99.9753	122.075	93.3885	93.3871
130.108	100.876	165.509	134.288	97.9283
229.587	120.416	120.029	98.2855	90.2468
134.661	95.7274	94.0423	89.5269	89.8904
145.496	93.4973	106.821	89.0684	96.4189
101.274	95.4172	92.6242	93.2906	86.6355
189.469	94.3932	73.9147	81.9392	101.237
165.703	97.9084	94.2409	78.5372	90.0778
131.477	92.1791	138.973	96.4776	102.044
214.874	97.4365	94.6781	61.7915	88.0577
175.862	101.616	89.3284	100.569	96.1142
	104.774	117.314	100.862	95.4135
	97.6682	81.1947	62.517	114.171
	104.657	116.083	100.911	95.8784
	98.6027	98.6492	105.225	109.414
	100.023	102.124	96.0734	72.0687
	98.203	100.213	93.9312	93.2513
	99.7614	96.66	105.613	90.8333
	97.4365	96.6307	100.963	89.4735
	101.616	96.765	100.296	90.5295
	104.774	98.7006	96.5905	90.3656
	97.6682	96.9068	107.196	88.5794
	104.657	97.933	93.6748	96.5179
	98.6027	108.021	97.8311	88.8383
	100.023	113.989	93.4274	85.6878
	98.203	105.737	91.0225	101.654
	99.7614	109.255	108.235	83.6299
	113.222	98.8057	85.352	86.5916
	104.592	125.474	87.434	98.1409
	107.466	87.2094	87.771	88.6768
	125.701	100.647	112.264	83.525
	103.114	102.945	88.5385	69.9328
	101.912	94.4879	98.4668	93.7099
	93.6248	97.3819	102.362	88.3179
	99.3259	91.7506	77.0814	95.4663
	107.724	97.0995	85.3726	95.0978
	107.644	95.1942	98.8425	78.5495
	97.4275	94.1957	81.8907	96.4907
	99.6592	99.1859	94.8699	90.6253
	99.757	115.982	88.1259	107.017
	100.888	92.0065	90.9433	92.2814
	98.4985	99.6439	96.4217	79.0814
	96.1975	93.2113	90.4628	83.3131
	93.1141	91.5102	51.5106	91.3332
	95.4902	84.9366	89.2679	92.7584
	93.5608	96.0497	98.0318	65.6695
	95.8556	93.8013	94.5187	81.3885
	98.1503	92.9513	94.5401	78.2662
	94.276	92.4311	87.2188	97.1352
	97.1268	88.3479	86.4087	91.1984
	99.5433	93.59	104.49	87.5641
	97.0612	98.8658	98.4167	88.1028
	151.818	97.5343	88.2139	90.6676
	157.449	97.2192	92.3961	96.1873
	118.293	94.3044	94.8213	79.8009
	93.3211	94.7621	91.6759	99.6207
	100.822	102.31	94.1924	98.6021
	138.607	96.6872	54.5545	114.985
	90.5587	93.8503	91.7411	95.5489
	101.962	92.1327	92.1396	121.525
	96.856	94.6262	88.624	95.345
	98.0368	94.2365	91.0882	67.5136
	103.111	92.5396	83.7313	98.2062
	101.888	92.0123	105.579	96.5735
	91.188	91.263	92.0725	56.3155
	92.1931	97.112	93.6857	87.9979
	91.336	97.2557	93.7299	86.0946
	92.5842	91.7873	96.3715	96.7697
	134.816	98.3527	96.6752	97.9197
	92.4691	88.9035	97.1948	111.546
	111.987	120.804	84.8554	90.5368
	99.9753	98.0905	100.753	94.0394
	100.876	104.562	98.0483	93.5727
	120.416	94.0122	94.6136	95.101
	95.7274	67.6181	93.3885	96.1812
	93.4973	120.029	134.288	93.3871
	95.4172	94.0423	98.2855	97.9283
	94.3932	106.821	89.5269	90.2468
	97.9084	92.6242	89.0684	89.8904
	102.586	98.5675	93.2906	96.4189
	112.19	73.9147	81.9392	86.6355
	100.361	94.2409	78.5372	101.237
	100.801	138.973	96.4777	90.0778
	99.9394	99.4546	61.7915	102.044
	103.052	97.362	100.569	88.0577
	99.3241	97.2716	100.862	96.1142
	104.88	100.856	62.517	95.4135
	101.864	98.4704	100.911	114.171
	101.966	100.265	105.225	95.8784
	100.431	97.7553	79.6728	109.414
	100.818	97.9701	96.0734	72.0687
	95.4172	97.7072	94.7627	93.2513
	103.18	96.3955	97.2537	98.4281
	102.655	94.0122	93.5095	98.3909
	104.814	102.523	91.5695	91.7312
	101.051	120.029	89.4495	87.9784
	112.733	94.0423	90.333	92.6479
	102.162	106.821	94.6301	100.398
	104.238	92.6242	91.5763	94.6243
	103.305	96.9959	96.0014	89.9212
	102.874	73.9147	93.3438	96.0473
	98.8126	100.316	98.2855	83.6325
	100.908	101.727	89.5269	90.2468
	98.4432	75.1322	89.0684	89.8904
	102.326	98.1089	93.2906	96.4189
	148.273	95.7032	81.9392	86.6355
	130.621	97.6593	78.5372	101.237
	116.248	95.7419	96.4777	90.0778
	124.996	97.067	61.7915	100.183
	110.927	100.522	92.2737	88.0577
	99.8724	94.9281	88.9283	93.1337
	122.75	83.2493	115.861	81.7956
	100.41	95.6657	97.3684	92.5357
	95.0603	85.008	94.2894	80.6947
	101.865	92.6922	95.3249	95.8898
	98.7926	88.6351	99.5592	95.7991
	94.2076	98.8302	85.9275	94.0411
	115.89	68.9076	101.579	90.4597
	99.6229	88.2045	91.7812	90.7091
	94.7649	122.876	80.9939	81.9817
	102.358	74.8264	102.336	86.198
	99.5494	100.865	75.4315	75.3364
	97.3736	97.8036	53.9243	88.7733
	113.054	97.0422	77.345	60.427
	107.826	96.0503	48.6998	94.6788
	100.154	97.3636	62.0403	100.418
	99.7259	101.127	76.3961	80.3533
	112.575	96.0531	97.2556	56.1507
	100.104	98.033	98.6732	107.522
	124.744	96.7218	95.9353	74.9409
	101.388	95.0921	85.1051	56.7647
	103.184	94.2424	94.6754	95.1507
	96.478	99.4671	104.637	96.5315
	105.377	98.9564	92.1715	98.9193
	102.579	96.9818	95.1843	94.2921
	97.4732	97.1727	95.3884	94.6099
	104.517	91.5698	100.968	94.6138
	107.632	110.045	91.2628	97.7287
	93.9151	99.351	92.3154	99.9487
	98.2245	99.468	102.212	103.432
	129.696	103.864	97.0462	81.7654
		95.596	96.7898	89.4809
		91.1304	104.029	95.432
		86.8133	112.939	94.7602
		89.2273	92.5251	89.5092
		91.1073	94.0789	95.7715
		90.9037	83.4381	90.113
		93.2773	84.1292	80.8252
		90.6928	88.3419	84.7953
		91.9581	84.8442	85.6737
		91.0057	98.3424	79.9822
			82.6612	86.8237
			96.3457	92.1085
			84.5869	79.708
				83.4009
				83.8212

## Sheet: Fig. 2c
Nuclear mass density (mg/mL)
0 min	10 min	30 min
132.084	67.1729	14.5902
200.526	35.6602	25.6883
180.679	64.3875	22.2812
199.795	48.6165	14.5833
199.784	34.3375	15.1083
179.784	43.916	23.0861
172.263	51.0063	15.0411
204.168	34.4059	19.6664
150.637	32.226	41.5232
226.484	15.7616	37.2389
200.374	20.6899	21.4751
172.205	32.1984	13.3045
203.079	31.5116	9.30274
180.295	15.2954	7.43116
130.816	45.2632	7.16726
178.737	17.3684	9.04511
219.142	28.9474	5.08732
109.788	44.9434	6.67616
129.156	39.4848	15.4661
158.424	40.9417	5.78421
178.312	37.7488	9.43211
167.241	23.4997	6.59063
134.151	23.1279	6.52563
158.898	18.0827
161.719	13.3348
182.561	21.7978
119.618	19.5141
131.949
187.575
179.531

## Sheet: Fig. 2d
Input	Ctrl	∆	∆ + Npm2
15.521	15.588	11.799	15.605

## Sheet: Fig. 2f
∆	Ctrl	∆ + Npm2
162.545	76.6947	74.4063
129.689	70.7762	76.2158
77.1608	85.1289	79.6177
127.676	87.5426	146.32
114.935	142.787	87.9435
113.439	83.0018	87.0361
128.407	72.4324	84.6523
88.1237	87.0809	85.1832
124.006	127.744	82.9023
86.4794	87.0925	97.6608
107.539	87.9929	92.5937
133.504	87.0305	84.2673
126.679	91.3221	94.309
86.2184	86.1234	82.6855
133.123	123.366	90.6744
81.1474	94.0441	81.8056
145.579	105.131	85.7297
93.8101	127.651	81.9475
127.633	123.738
	109.141
	73.7386
	134.57

## Sheet: Fig. 3b
				NLS-GFP intensity (AU)
(-) Import						(+) Import
5 min	15 min	30 min	60 min			5 min	15 min	30 min	60 min
0.428534	0.987275	1.08312	1.17793			0.635186	0.566225	1.0765	1.27657
1.50706	0.845076	1.05086	1.54945			1.12737	0.920471	1.92174	2.73877
1.35229	1.02526	0.696704	0.797316			1.20068	0.814526	2.30939	1.82336
0.896907	1.06241	1.8667	1.50244			0.479375	0.734095	1.35338	3.43678
1.29903	0.904658	1.14898	0.824858			1.24731	1.23652	1.69416	1.67228
0.996489	1.32067	0.674339	0.987671			1.22149	1.72318	1.30679	2.07309
1.0367	0.888701	1.61361	0.815093			1.11853	1.35943	1.13184	3.93928
1.08754	1.122	1.71256	0.663579			1.91146	1.17023	1.53613	0.996733
0.632525	1.07628	0.851447	0.929907			0.500666	1.47733	1.4723	1.3139
1.24237	1.40391	0.581252	1.07897			0.762323	1.27182	2.23997	1.67769
0.7729	1.90384	0.984084	2.17088			1.25891	1.31834	1.62531	1.53069
0.95386	1.65281	1.60325	2.39001			0.60247	1.08273	0.863997	1.31696
0.893341	1.16908	1.46452	2.75964			0.611313	1.95165	2.53994	1.42779
0.90807	1.22161	1.55504	3.67354			1.03016	1.04602	1.58033	2.66446
0.349227	1.32248	0.973153	0.968869			1.02387	1.28594	3.50201	1.62629
0.855475	1.30168	0.846391	0.955732			1.07462	1.13613	1.50166	2.01707
1.03216	1.54376	1.60702	2.50697			1.17109	1.50874	1.94295	0.739115
0.55669	1.06635	1.79557	1.16669			1.51084	1.50091	1.59836	1.67423
1.37624	1.12889	3.06596	0.75637			0.971207	1.22424	1.19274	1.81702
1.33943	1.44525	1.96045	1.81048			0.832446	0.936706	4.35143	4.07543
0.435555	0.998373	1.09707	1.19346			0.237896	0.56941	1.08129	2.91398
1.52599	0.854648	1.06524	1.56866			1.14101	0.928417	1.9544	1.29396
1.36703	1.03726	0.70501	0.808392			1.21642	0.821203	2.34703	2.78411
0.906435	1.07627	1.88853	1.52251			0.485213	0.738363	1.37643	1.84781
1.31297	0.917432	1.16513	0.834643			1.26327	1.24807	1.72322	3.48391
1.00621	1.33828	0.681146	0.99961			1.23253	1.74457	1.32909	1.697
1.04679	0.901045	1.63125	0.826523			1.13086	1.37551	1.15144	2.10568
1.09798	1.13773	1.73668	0.671345			1.92761	1.18552	1.56225	3.99587
0.640257	1.09107	0.861125	0.941476			0.50525	1.4934	1.49748	1.00841
1.25781	1.42415	0.587442	1.09273			0.769993	1.28706	2.27792	1.33002

## Sheet: Fig. 3c
Nuclear volume (µm^3)
5 min	15 min	30 min	60 min
114.708	248.74	229.701	301.504
55.0436	195.751	332.336	733.532
134.444	141.278	374.325	444.606
153.553	129.927	592.811	315.89
64.1608	221.695	173.507	131.698
132.358	208.612	281.612	164.468
137.179	359.062	283.342	359.076
111.488	200.277	223.121	306.415
179.49	288.001	345.221	159.218
152.209	249.329	345.041	426.834
68.8344	167.801	260.123	262.163
216.481	119.14	175.483	207.497
122.581	205.924	185.782	284.793
80.0676	270.809	432.078	291.435
130.934	131.9	373.594	237.498
103.049	125.73	128.828	259.337
166.313	134.665	273.606	313.711
127.942	141.404	444.988	486.086
66.4033	190.585	236.164	489.617
168.804	229.747	149.633	361.486
62.0448	439.73	391.616	176.484
271.393	337.336	175.285	369.102
159.056	239.209	231.019	181.001
187.416	198.644	261.85	153.387
387.074	282.017	141.275	227.51
169.275	323.431	297.864
228.976	144.054	355.81
200.762	178.689	172.912
101.934	273.219	226.407
188.805	245.645	228.482

[truncated: 62 more sheets: Fig. 3d, Fig. 3e, Fig. 4c, Fig. 4d, Fig. 4e, Fig. 4f, Fig. 4g, Fig. 5b, Fig. 5d, Fig. 5e, Fig. 5f, Fig. 5i, Fig. 5j, Fig. 5l, Fig. 5m, Fig. 5o, Fig. 6b, Fig. 6c, Fig. 6d, Fig. 6e …]
